# Supplementary material for: Role of [18F]FMISO PET Imaging for the Evaluation of Gliomas: A Comprehensive Literature Review
Source: Diagnostics (Basel). 2026 Apr 24;16(9):1284. doi: 10.3390/diagnostics16091284 (PMC13163255; doi:10.3390/diagnostics16091284)
Supplement: Supplementary file 1 [file diagnostics-16-01284-s001.zip]

Archive with 1 entries (1 files):
- diagnostics-4240399-supplementary.pdf
